# Supplementary material for: Early life stress-induced depression reveals distinct region-specific modulation of unfolded protein response genes in the prefrontal cortex and hippocampus of rats
Source: Front Psychiatry. 2026 Mar 5;17:1747106. doi: 10.3389/fpsyt.2026.1747106 (PMC12999865; doi:10.3389/fpsyt.2026.1747106)
Supplement: Supplementary file 1 [file Table1.xlsx]

## Sheet: Atf4
Table S3: qPCR based UPR associated gene (Atf4) expression profile in ELS rat PFC and hippocampus
	PFC
	Control as normalizer
	Group	ΔCt	ΔΔCt	Fold Change	T-Test	SEM
	Control	5.305	0	1	Ctrl	0.0593717
	Average
	Maternal Separation (MS)	5.51	0.205	0.867539	0.189176	0.125033
	Average
	Maternal Separation + Enrichment (MS-E)	5.61857	0.313571	0.804647	0.0270534	0.0768247
	Average
	Maternal Separation as normalizer
	Group	ΔCt	ΔΔCt	Fold Change	T-Test	SEM
	Maternal Separation (MS)	5.51	0	1	Ctrl	0.125033
	Average
	Maternal Separation + Enrichment (MS-E)	5.61857	0.108571	0.927506	0.481077	0.0768247
	Average
	Hippocampus
	Control as normalizer
	Group	ΔCt	ΔΔCt	Fold Change	T-Test	SEM
	Control	3.75	0	1	Ctrl	0.240139
	Average
	Maternal Separation (MS)	5.13667	1.38667	0.382447	0.0171873	0.422742
	Average
	Maternal Separation + Enrichment (MS-E)	6.535	2.785	0.145088	0.00864965	0.617602
	Average
	Maternal Separation as normalizer
	Group	ΔCt	ΔΔCt	Fold Change	T-Test	SEM
	Maternal Separation (MS)	5.13667	0	1	Ctrl	0.422742
	Average
	Maternal Separation + Enrichment (MS-E)	6.535	1.39833	0.379367	0.0830027	0.617602
	Average

## Sheet: Atf6
Table S3: qPCR based UPR associated gene (Atf6) expression profile in ELS rat PFC and hippocampus
	PFC
	Control as normalizer
	Group	ΔCt	ΔΔCt	Fold Change	T-Test	SEM
	Control	7.104	0	1	Ctrl	0.0756703
	Average
	Maternal Separation (MS)	7.1	-0.004	1.00278	0.947245	0.0994748
	Average
	Maternal Separation + Enrichment (MS-E)	8.33429	1.23029	0.426233	0.102951	0.426385
	Average
	Maternal Separation as normalizer
	Group	ΔCt	ΔΔCt	Fold Change	T-Test	SEM
	Maternal Separation (MS)	7.1	0	1	Ctrl	0.0994748
	Average
	Maternal Separation + Enrichment (MS-E)	8.33429	1.23429	0.425053	0.017922	0.426385
	Average
	Hippocampus
	Control as normalizer
	Group	ΔCt	ΔΔCt	Fold Change	T-Test	SEM
	Control	6.8	0	1	Ctrl	0.260973
	Average
	Maternal Separation (MS)	7.97667	1.17667	0.442372	0.0144708	0.181322
	Average
	Maternal Separation + Enrichment (MS-E)	9	2.2	0.217638	0.0152367	0.501943
	Average
	Maternal Separation as normalizer
	Group	ΔCt	ΔΔCt	Fold Change	T-Test	SEM
	Maternal Separation (MS)	7.97667	0	1	Ctrl	0.181322
	Average
	Maternal Separation + Enrichment (MS-E)	9	1.02333	0.491978	0.0841601	0.501943
	Average

## Sheet: Xbp-1
Table S3: qPCR based UPR associated gene (Xbp-1) expression profile in ELS rat PFC and hippocampus
	PFC
	Control as normalizer
	Group	ΔCt	ΔΔCt	Fold Change	T-Test	SEM
	Control	7.80833	0	1	Ctrl	0.084436
	Average
	Maternal Separation (MS)	8.01714	0.20881	0.865251	0.0319764	0.060068
	Average
	Maternal Separation + Enrichment (MS-E)	8.39286	0.584524	0.666869	0.000326025	0.0699222
	Average
	Maternal Separation as normalizer
	Group	ΔCt	ΔΔCt	Fold Change	T-Test	SEM
	Maternal Separation (MS)	8.01714	0	1	Ctrl	0.060068
	Average
	Maternal Separation + Enrichment (MS-E)	8.39286	0.375714	0.770724	0.00750994	0.0699222
	Average
	Hippocampus
	Control as normalizer
	Group	ΔCt	ΔΔCt	Fold Change	T-Test	SEM
	Control	5.60833	0	1	Ctrl	0.261832
	Average
	Maternal Separation (MS)	6.835	1.22667	0.427304	0.00478014	0.169091
	Average
	Maternal Separation + Enrichment (MS-E)	7.265	1.65667	0.317171	0.00313071	0.186561
	Average
	Maternal Separation as normalizer
	Group	ΔCt	ΔΔCt	Fold Change	T-Test	SEM
	Maternal Separation (MS)	6.835	0	1	Ctrl	0.169091
	Average
	Maternal Separation + Enrichment (MS-E)	7.265	0.43	0.742262	0.118477	0.186561
	Average

## Sheet: sXbp-1
Table S3: qPCR based UPR associated gene (sXbp-1) expression profile in ELS rat PFC and hippocampus
	PFC
	Control as normalizer
	Group	ΔCt	ΔΔCt	Fold Change	T-Test	SEM
	Control	10.8767	0	1	Ctrl	0.23565
	Average
	Maternal Separation (MS)	10.97	0.0933333	0.937354	0.740099	0.144618
	Average
	Maternal Separation + Enrichment (MS-E)	11.2729	0.39619	0.759862	0.0144775	0.15453
	Average
	Maternal Separation as normalizer
	Group	ΔCt	ΔΔCt	Fold Change	T-Test	SEM
	Maternal Separation (MS)	10.97	0	1	Ctrl	0.144618
	Average
	Maternal Separation + Enrichment (MS-E)	11.2729	0.302857	0.810645	0.159296	0.15453
	Average
	Hippocampus
	Control as normalizer
	Group	ΔCt	ΔΔCt	Fold Change	T-Test	SEM
	Control	7.41333	0	1	Ctrl	0.268523
	Average
	Maternal Separation (MS)	8.425	1.01167	0.495973	0.0118682	0.150925
	Average
	Maternal Separation + Enrichment (MS-E)	8.75167	1.33833	0.395477	0.0257961	0.293115
	Average
	Maternal Separation as normalizer
	Group	ΔCt	ΔΔCt	Fold Change	T-Test	SEM
	Maternal Separation (MS)	8.425	0	1	Ctrl	0.150925
	Average
	Maternal Separation + Enrichment (MS-E)	8.75167	0.326667	0.797377	0.345135	0.293115
	Average

## Sheet: Chop
Table S3: qPCR based UPR associated gene (Chop) expression profile in ELS rat PFC and hippocampus
	PFC
	Control as normalizer
	Group	ΔCt	ΔΔCt	Fold Change	T-Test	SEM
	Control	7.65333	0	1	Ctrl	0.127898
	Average
	Maternal Separation (MS)	7.53571	-0.117619	1.08494	0.548403	0.133771
	Average
	Maternal Separation + Enrichment (MS-E)	7.38857	-0.264762	1.20144	0.353855	0.105705
	Average
	Maternal Separation as normalizer
	Group	ΔCt	ΔΔCt	Fold Change	T-Test	SEM
	Maternal Separation (MS)	7.53571	0	1	Ctrl	0.133771
	Average
	Maternal Separation + Enrichment (MS-E)	7.38857	-0.147143	1.10737	0.369711	0.105705
	Average
	Hippocampus
	Control as normalizer
	Group	ΔCt	ΔΔCt	Fold Change	T-Test	SEM
	Control	4.33833	0	1	Ctrl	0.512018
	Average
	Maternal Separation (MS)	6.08	1.74167	0.299024	0.00836733	0.14406
	Average
	Maternal Separation + Enrichment (MS-E)	6.11667	1.77833	0.29152	0.0245547	0.167325
	Average
	Maternal Separation as normalizer
	Group	ΔCt	ΔΔCt	Fold Change	T-Test	SEM
	Maternal Separation (MS)	6.08	0	1	Ctrl	0.14406
	Average
	Maternal Separation + Enrichment (MS-E)	6.11667	0.0366667	0.974905	0.900053	0.167325
	Average

## Sheet: Grp94
	PFC
	Control as normalizer
	Group	ΔCt	ΔΔCt	Fold Change	T-Test	SEM
	Control	3.335	0	1	Ctrl	0.0682031
	Average
	Maternal Separation (MS)	3.46857	0.133571	0.911572	0.104106	0.0910633
	Average
	Maternal Separation + Enrichment (MS-E)	3.65429	0.319286	0.801467	0.0196478	0.0896251
	Average
Table S3: qPCR based UPR associated gene (Grp94) expression profile in ELS rat PFC and hippocampus
	Maternal Separation as Control in Grp94
	Group	ΔCt	ΔΔCt	Fold Change	T-Test	SEM
	Maternal Separation (MS)	3.46857	0	1	Ctrl	0.0910633
	Average
	Maternal Separation + Enrichment (MS-E)	3.65429	0.185714	0.879214	0.199653	0.0896251
	Average
	Hippocampus
	Control as normalizer
	Group	ΔCt	ΔΔCt	Fold Change	T-Test	SEM
	Control	2.35333	0	1	Ctrl	0.258298
	Average
	Maternal Separation (MS)	3.71333	1.36	0.389582	0.00613408	0.17914
	Average
	Maternal Separation + Enrichment (MS-E)	4.06167	1.70833	0.306013	0.000779056	0.0276184
	Average
	Maternal Separation as Control in Grp94
	Group	ΔCt	ΔΔCt	Fold Change	T-Test	SEM
	Maternal Separation (MS)	3.71333	0	1	Ctrl	0.17914
	Average
	Maternal Separation + Enrichment (MS-E)	4.06167	0.348333	0.785491	0.083564	0.0276184
	Average
